# Supplementary material for: Evaluating the Impact of Intraoperative MRI in Neuro-Oncology by Scientometric Analysis
Source: Life (Basel). 2022 Jan 25;12(2):175. doi: 10.3390/life12020175 (PMC8877236; doi:10.3390/life12020175)
Supplement: Supplementary file 1 [file life-12-00175-s001.zip › life-1525074-supplementary/Supplementary table S1.xlsx]

## Sheet: Sheet1
Authors	Articles	Articles Fractionalized
GANSLANDT O	24	4.54
NIMSKY C	22	4.35
FAHLBUSCH R	19	3.88
JOLESZ FA	17	4.14
KIKINIS R	13	1.99
BUCHFELDER M	11	2.09
BLACK PM	10	1.31
MARTIN AJ	8	1.1
HALL WA	7	1.41
NABAVI A	7	1.08
TRUWIT CL	7	1.41
ALEXANDER E	6	0.96
SCHWARTZ RB	6	0.62
WARFIELD SK	6	0.82
WIRTZ CR	6	0.81
GASSER T	5	0.74
HASTREITER P	5	0.85
LIU HY	5	0.66
MAXWELL RE	5	0.66
SEIFERT V	5	0.62
LARSON PS	4	0.57
MORIARTY TM	4	0.61
SENFT C	4	0.56
SORENSEN AG	4	0.63
VON KELLER B	4	0.85
