# Supplementary material for: Evaluating the Impact of Intraoperative MRI in Neuro-Oncology by Scientometric Analysis
Source: Life (Basel). 2022 Jan 25;12(2):175. doi: 10.3390/life12020175 (PMC8877236; doi:10.3390/life12020175)
Supplement: Supplementary file 1 [file life-12-00175-s001.zip › life-1525074-supplementary/Supplementary table S2.xlsx]

## Sheet: Sheet1
Document	DOI	Year	Local Citations	Global Citations	LC/GC Ratio (%)	Normalized Local Citations	Normalized Global Citations
BLACK PM, 1997, NEUROSURGERY	10.1097/00006123-199710000-00013	1997	49	577	8.49	2.18	2.48
TRONNIER VM, 1997, NEUROSURGERY	10.1097/00006123-199705000-00001	1997	31	236	13.14	1.38	1.02
STEINMEIER R, 1998, NEUROSURGERY	10.1097/00006123-199810000-00005	1998	31	264	11.74	3.16	2.19
SUTHERLAND GR, 1999, J NEUROSURG	10.3171/jns.1999.91.5.0804	1999	27	204	13.24	1.52	1.37
BLACK PM, 1999, NEUROSURGERY	10.1097/00006123-199909000-00001	1999	25	230	10.87	1.4	1.55
HALL WA, 2000, NEUROSURGERY	10.1097/00006123-200003000-00022	2000	25	191	13.09	2.59	1.7
WIRTZ CR, 2000, NEUROSURGERY	10.1097/00006123-200005000-00017	2000	21	164	12.8	2.18	1.46
SCHWARTZ RB, 1999, RADIOLOGY	10.1148/radiology.211.2.r99ma26477	1999	16	130	12.31	0.9	0.88
NIMSKY C, 2000, NEUROSURGERY	10.1097/00006123-200011000-00008	2000	16	364	4.4	1.66	3.24
NABAVI A, 2001, NEUROSURGERY	10.1097/00006123-200104000-00019	2001	16	328	4.88	1.98	2.34
BOHINSKI RJ, 2001, NEUROSURGERY	10.1097/00006123-200104000-00007	2001	16	136	11.76	1.98	0.97
NIMSKY C, 2004, RADIOLOGY	10.1148/radiol.2331031352	2004	15	184	8.15	2.5	0.88
NIMSKY C, 2004, NEUROSURGERY	10.1227/01.NEU.0000129694.64671.91	2004	15	111	13.51	2.5	0.53
HALL WA, 1999, NEUROSURGERY	10.1097/00006123-199904000-00067	1999	13	127	10.24	0.73	0.86
SCHNEIDER JP, 2005, NEURORADIOLOGY	10.1007/s00234-005-1397-1	2005	12	94	12.77	2.77	0.75
HATIBOGLU MA, 2009, NEUROSURGERY	10.1227/01.NEU.0000345647.58219.07	2009	12	128	9.38	1.85	1.46
FAHLBUSCH R, 2001, J NEUROSURG	10.3171/jns.2001.95.3.0381	2001	11	155	7.1	1.36	1.1
BOHINSKI RJ, 2001, NEUROSURGERY-a		2001	11	134	8.21	1.36	0.95
MAURER CR, 1998, IEEE T MED IMAGING	10.1109/42.736050	1998	10	160	6.25	1.02	1.33
HADANI M, 2001, NEUROSURGERY	10.1097/00006123-200104000-00021	2001	10	156	6.41	1.24	1.11
